# Supplementary material for: Layer-by-Layer Heterostructure of MnO2@Reduced Graphene Oxide Composites as High-Performance Electrodes for Supercapacitors
Source: Membranes (Basel). 2022 Oct 26;12(11):1044. doi: 10.3390/membranes12111044 (PMC9697611; doi:10.3390/membranes12111044)
Supplement: Supplementary file 1 [file membranes-12-01044-s001.zip]

Archive with 1 entries (1 files):
- membranes-1952956-supplementary.pdf
